# Supplementary material for: The Evaluation of Selected Trace Elements in Blood, Serum and Blood Cells of Type 2 Diabetes Patients with and without Renal Disorder
Source: Nutrients. 2024 Sep 4;16(17):2989. doi: 10.3390/nu16172989 (PMC11397730; doi:10.3390/nu16172989)
Supplement: Supplementary file 1 [file nutrients-16-02989-s001.zip]

Archive with 1 entries (1 files):
- nutrients-3166742-supplementary.pdf
